# Supplementary material for: Landscapes of gut microbiome and bile acid signatures and their interaction in HBV-associated acute-on-chronic liver failure
Source: Front Microbiol. 2023 May 18;14:1185993. doi: 10.3389/fmicb.2023.1185993 (PMC10233926; doi:10.3389/fmicb.2023.1185993)
Supplement: Supplementary file 1 [file Data_Sheet_1.zip]

Archive with 3 entries (3 files):
- Supplementary Figures.PDF
- Supplementary Tables.XLSX
- Suuplementary Material.docx
