# Supplementary material for: Landscapes of gut microbiome and bile acid signatures and their interaction in HBV-associated acute-on-chronic liver failure
Source: Front Microbiol. 2023 May 18;14:1185993. doi: 10.3389/fmicb.2023.1185993 (PMC10233926; doi:10.3389/fmicb.2023.1185993)
Supplement: Supplementary file 1 [file Data_Sheet_1.zip › Supplementary Tables.XLSX]

## Sheet: Table S1
Table S1. Linear discriminant analysis of species and their associations with SMHN status. Only p < 0.05, LDA score > 2.0 is shown. Results that intersect with the multi-class analysis are highlighted.
Taxonomy	Group	LDA	Pvalue
Bacteroides_ovatus	SMHN (-)	4.33088	0.0254096
Ruminococcus_torques	SMHN (-)	3.95694	0.0426964
Bacteroides_uniformis	SMHN (-)	4.41204	0.0362733
Veillonella_atypica	SMHN (-)	3.97116	0.015499
Veillonella_tobetsuensis	SMHN (-)	3.14413	0.0165577
Streptococcus_gordonii	SMHN (-)	3.22288	0.0385803
Eubacterium_ramulus	SMHN (-)	3.29699	0.0385803
Parabacteroides_distasonis	SMHN (-)	3.86221	0.00957798
Bacteroides_cellulosilyticus	SMHN (-)	3.19822	0.0385803
Streptococcus_cristatus	SMHN (-)	3.1649	0.0385803
Fusobacterium_nucleatum	SMHN (-)	3.37843	0.0169426
Coprococcus_comes	SMHN (-)	3.42153	0.0385803
Faecalibacterium_prausnitzii	SMHN (-)	4.49018	0.0250386
Clostridium_symbiosum	SMHN (-)	3.49919	0.0182463
Lactobacillus_mucosae	SMHN (-)	3.03685	0.0169426
Streptococcus_salivarius	SMHN (-)	3.55496	0.0268946
Abiotrophia_sp_HMSC24B09	SMHN (+)	4.01334	0.0199538
Actinomyces_sp_oral_taxon_181	SMHN (+)	3.51678	0.0199538

## Sheet: Table S2
Table S2. Linear discriminant analysis of species and their associations with disease status. Only p < 0.05, LDA score > 2.0 is shown. Results that intersect with the Table S1 are highlighted.
Taxonomy	Group	LDA	Pvalue
Gordonibacter_pamelaeae	Control	3.27975	0.0043885
Dorea_longicatena	Control	4.24112	0.0161913
Ruminococcus_torques	Control	4.43128	0.00474973
Ruthenibacterium_lactatiformans	Control	3.53387	0.0179456
Fusicatenibacter_saccharivorans	Control	3.92929	0.0193745
kLachnospira_pectinoschiza	Control	3.95953	0.0159339
Agathobaculum_butyriciproducens	Control	3.58421	0.0443948
Turicimonas_muris	Control	3.38476	0.00660217
Streptococcus_vestibularis	Control	3.30551	0.00218415
Parasutterella_excrementihominis	Control	3.82855	0.00145175
Roseburia_inulinivorans	Control	4.39963	0.000607902
Eubacterium_ramulus	Control	3.41036	0.0425354
Bacteroides_clarus	Control	3.31788	0.0433735
Roseburia_hominis	Control	3.24405	0.0313762
Roseburia_faecis	Control	4.56018	0.0183567
Coprococcus_comes	Control	3.88092	0.00206988
Eubacterium_hallii	Control	3.94408	0.00450876
Streptococcus_australis	Control	3.15066	0.0354513
Roseburia_intestinalis	Control	4.08426	0.0253995
Coprococcus_catus	Control	3.13467	0.00137877
Eggerthella_lenta	Control	3.30077	0.0244183
Anaerostipes_hadrus	Control	4.16062	0.00494316
Bacteroides_ovatus	SMHN (-)	4.32629	0.0411531
Oscillibacter_sp_57_20	SMHN (-)	3.16615	0.0444216
Alistipes_shahii	SMHN (-)	3.22146	0.0339113
Veillonella_atypica	SMHN (-)	4.09045	0.00365572
Veillonella_tobetsuensis	SMHN (-)	3.25727	0.0284568
Clostridium_bolteae_CAG_59	SMHN (-)	3.34311	0.0394286
Parabacteroides_distasonis	SMHN (-)	3.7059	0.0175146
Faecalibacterium_prausnitzii	SMHN (-)	4.4695	0.0328551
Clostridium_symbiosum	SMHN (-)	3.49257	0.042161
Megasphaera_micronuciformis	SMHN (-)	3.49764	0.0294
Lactobacillus_mucosae	SMHN (-)	3.2128	0.0290694
Veillonella_infantium	SMHN (-)	3.36364	0.0395915
Streptococcus_salivarius	SMHN (-)	3.51003	0.0159149
Abiotrophia_sp_HMSC24B09	SMHN (+)	3.90793	0.0428993
Actinomyces_sp_oral_taxon_181	SMHN (+)	3.51926	0.035303

## Sheet: Table S3
Table S3. Linear discriminant analysis of microbial taxa and their associations with SMHN status. Only p < 0.05, LDA score > 2.0 is shown.
Taxonomy	Group	LDA	Pvalue
k__Bacteria.p__Firmicutes.c__Clostridia.o__Clostridiales	SMHN (-)	4.86666	0.0208429
k__Bacteria.p__Fusobacteria.c__Fusobacteriia.o__Fusobacteriales.f__Fusobacteriaceae.g__Fusobacterium.s__Fusobacterium_nucleatum	SMHN (-)	3.0921	0.0169426
k__Bacteria.p__Bacteroidetes.c__Bacteroidia.o__Bacteroidales.f__Bacteroidaceae.g__Bacteroides.s__Bacteroides_uniformis	SMHN (-)	4.21766	0.0461364
k__Bacteria.p__Firmicutes.c__Clostridia.o__Clostridiales.f__Lachnospiraceae	SMHN (-)	4.59506	0.0123011
k__Bacteria.p__Firmicutes.c__Clostridia.o__Clostridiales.f__Lachnospiraceae.g__Coprococcus.s__Coprococcus_comes	SMHN (-)	3.18721	0.0385803
k__Bacteria.p__Bacteroidetes.c__Bacteroidia	SMHN (-)	5.13581	0.0431799
k__Bacteria.p__Firmicutes.c__Bacilli.o__Lactobacillales.f__Streptococcaceae.g__Streptococcus.s__Streptococcus_cristatus	SMHN (-)	3.43191	0.0385803
k__Bacteria.p__Firmicutes.c__Bacilli.o__Lactobacillales.f__Streptococcaceae.g__Streptococcus.s__Streptococcus_salivarius	SMHN (-)	3.3204	0.0344566
k__Bacteria.p__Firmicutes.c__Clostridia	SMHN (-)	4.86666	0.0208429
k__Bacteria.p__Firmicutes.c__Clostridia.o__Clostridiales.f__Ruminococcaceae.g__Faecalibacterium	SMHN (-)	4.37144	0.0250386
k__Bacteria.p__Firmicutes.c__Clostridia.o__Clostridiales.f__Lachnospiraceae.g__Roseburia	SMHN (-)	4.18021	0.0421613
k__Bacteria.p__Firmicutes.c__Clostridia.o__Clostridiales.f__Ruminococcaceae.g__Faecalibacterium.s__Faecalibacterium_prausnitzii	SMHN (-)	4.37144	0.0250386
k__Bacteria.p__Bacteroidetes.c__Bacteroidia.o__Bacteroidales.f__Bacteroidaceae.g__Bacteroides.s__Bacteroides_cellulosilyticus	SMHN (-)	3.32233	0.0385803
k__Bacteria.p__Firmicutes.c__Clostridia.o__Clostridiales.f__Lachnospiraceae.g__Blautia.s__Ruminococcus_torques	SMHN (-)	4.0143	0.0426964
k__Bacteria.p__Firmicutes.c__Clostridia.o__Clostridiales.f__Lachnospiraceae.g__Lachnoclostridium.s__Clostridium_symbiosum	SMHN (-)	3.26604	0.0236836
k__Bacteria.p__Bacteroidetes.c__Bacteroidia.o__Bacteroidales	SMHN (-)	5.13581	0.0431799
k__Bacteria.p__Bacteroidetes.c__Bacteroidia.o__Bacteroidales.f__Tannerellaceae.g__Parabacteroides.s__Parabacteroides_distasonis	SMHN (-)	3.80443	0.00378563
k__Bacteria.p__Firmicutes.c__Negativicutes.o__Veillonellales.f__Veillonellaceae.g__Veillonella.s__Veillonella_tobetsuensis	SMHN (-)	3.14634	0.0218945
k__Bacteria.p__Bacteroidetes.c__Bacteroidia.o__Bacteroidales.f__Tannerellaceae	SMHN (-)	3.95128	0.0027787
k__Bacteria.p__Firmicutes.c__Negativicutes.o__Veillonellales.f__Veillonellaceae.g__Veillonella.s__Veillonella_atypica	SMHN (-)	4.00268	0.015499
k__Bacteria.p__Bacteroidetes.c__Bacteroidia.o__Bacteroidales.f__Bacteroidaceae.g__Bacteroides.s__Bacteroides_ovatus	SMHN (-)	4.23677	0.0254096
k__Bacteria.p__Firmicutes.c__Clostridia.o__Clostridiales.f__Lachnospiraceae.g__Blautia	SMHN (-)	4.13682	0.0427958
k__Bacteria.p__Bacteroidetes	SMHN (-)	5.13581	0.0431799
k__Bacteria.p__Firmicutes.c__Clostridia.o__Clostridiales.f__Eubacteriaceae.g__Eubacterium	SMHN (-)	3.90417	0.0362733
k__Bacteria.p__Firmicutes.c__Bacilli.o__Lactobacillales.f__Streptococcaceae.g__Streptococcus.s__Streptococcus_gordonii	SMHN (-)	3.32018	0.0385803
k__Bacteria.p__Firmicutes.c__Clostridia.o__Clostridiales.f__Eubacteriaceae	SMHN (-)	3.88667	0.0362733
k__Bacteria.p__Firmicutes.c__Clostridia.o__Clostridiales.f__Clostridiaceae.g__Clostridium	SMHN (-)	3.09534	0.0167125
k__Bacteria.p__Bacteroidetes.c__Bacteroidia.o__Bacteroidales.f__Bacteroidaceae	SMHN (-)	5.01724	0.0431799
k__Bacteria.p__Bacteroidetes.c__Bacteroidia.o__Bacteroidales.f__Bacteroidaceae.g__Bacteroides	SMHN (-)	5.01724	0.0431799
k__Bacteria.p__Firmicutes.c__Bacilli.o__Lactobacillales.f__Lactobacillaceae.g__Lactobacillus.s__Lactobacillus_mucosae	SMHN (-)	2.89525	0.0169426
k__Bacteria.p__Bacteroidetes.c__Bacteroidia.o__Bacteroidales.f__Tannerellaceae.g__Parabacteroides.s__Parabacteroides_merdae	SMHN (-)	3.24836	0.0426964
k__Bacteria.p__Bacteroidetes.c__Bacteroidia.o__Bacteroidales.f__Tannerellaceae.g__Parabacteroides	SMHN (-)	3.95051	0.0027787
k__Bacteria.p__Firmicutes.c__Clostridia.o__Clostridiales.f__Eubacteriaceae.g__Eubacterium.s__Eubacterium_ramulus	SMHN (-)	3.40369	0.0385803
k__Bacteria.p__Firmicutes.c__Bacilli.o__Lactobacillales.f__Leuconostocaceae.g__Leuconostoc	SMHN (+)	4.23924	0.0199538
k__Bacteria.p__Actinobacteria.c__Actinobacteria.o__Actinomycetales.f__Actinomycetaceae.g__Actinomyces.s__Actinomyces_sp_oral_taxon_181	SMHN (+)	3.63341	0.0199538
k__Bacteria.p__Firmicutes.c__Bacilli.o__Lactobacillales.f__Aerococcaceae.g__Abiotrophia	SMHN (+)	3.11282	0.0199538
k__Bacteria.p__Firmicutes.c__Bacilli.o__Lactobacillales.f__Enterococcaceae	SMHN (+)	4.97622	0.0356617
k__Bacteria.p__Firmicutes.c__Bacilli.o__Lactobacillales.f__Enterococcaceae.g__Enterococcus	SMHN (+)	4.97622	0.0356617
k__Bacteria.p__Firmicutes.c__Bacilli.o__Lactobacillales.f__Aerococcaceae.g__Abiotrophia.s__Abiotrophia_sp_HMSC24B09	SMHN (+)	3.1067	0.0199538
k__Bacteria.p__Firmicutes.c__Bacilli.o__Lactobacillales.f__Aerococcaceae	SMHN (+)	3.11282	0.0199538

## Sheet: Table S4
Table S4. The node degree of differential bacterial species and bile acids
Number	Data type	Name	Node degree
1	Species	Parabacteroides_distasonis	12
2	Species	Abiotrophia_sp_HMSC24B09	10
3	serum BAs	7-KLCA	10
4	serum BAs	γ-MCA	10
5	Species	Lactobacillus_mucosae	9
6	serum BAs	7-KDCA	9
7	stool BAs	UDCA	9
9	Species	Clostridium_symbiosum	8
8	Species	Streptococcus_salivarius	8
12	Species	Fusobacterium_nucleatum	7
11	portal vein BAs	7-KLCA	7
10	Species	Streptococcus_gordonii	7
13	stool BAs	7-KLCA	7
18	Species	Faecalibacterium_prausnitzii	6
15	stool BAs	7-KDCA	6
16	Species	Ruminococcus_torques	6
17	stool BAs	α-MCA	6
14	Species	Streptococcus_cristatus	6
19	stool BAs	3-DHCA	5
21	Species	Bacteroides_ovatus	5
20	Species	Coprococcus_comes	5
22	portal vein BAs	γ-MCA	4
23	Species	Bacteroides_uniformis	4
24	Species	Bacteroides_cellulosilyticus	3
25	Species	Eubacterium_ramulus	3
27	Species	Veillonella_atypica	3
26	Species	Veillonella_tobetsuensis	3
28	stool BAs	IsoLCA	2
29	Species	Actinomyces_sp_oral_taxon_181	2

## Sheet: Table S5
Table S5. Differential KO identifiers in SMHN (-) or SMHN (+) subjects.
ko	estimate	estimate1	estimate2	statistic	p.value	parameter	conf.low	conf.high	method	alternative
K00041	-0.000599494	0.000339471	0.000938965	-3.34617	0.00450552	14.7589	-0.000981904	-0.000217083	Welch Two Sample t-test	two.sided
K01008	-0.000232224	0.000135054	0.000367278	-3.33148	0.00566537	12.5272	-0.000383395	-8.10538e-05	Welch Two Sample t-test	two.sided
K01873	-0.00051311	0.000570181	0.00108329	-3.6317	0.00261872	14.3715	-0.000815406	-0.000210814	Welch Two Sample t-test	two.sided
K03551	-0.000853414	0.000821745	0.00167516	-3.18809	0.00669716	13.7622	-0.00142848	-0.000278348	Welch Two Sample t-test	two.sided
K05349	-0.00115813	0.000574273	0.00173241	-3.14249	0.00701695	14.3506	-0.00194677	-0.000369502	Welch Two Sample t-test	two.sided
K06919	-0.000607979	0.000185553	0.000793533	-3.3284	0.0058053	12.343	-0.00100475	-0.000211212	Welch Two Sample t-test	two.sided
K07056	-0.00044119	0.000233993	0.000675183	-3.5512	0.00335511	13.5187	-0.000708545	-0.000173835	Welch Two Sample t-test	two.sided

## Sheet: Table S6
Table S6. Differential eggnog accessions in SMHN (-) or SMHN (+) subjects.
eggnog	estimate	estimate1	estimate2	statistic	p.value	parameter	conf.low	conf.high	method	alternative
COG0019	-0.000172768	7.10405e-05	0.000243808	-3.46775	0.0035981	14.503	-0.000279277	-6.62584e-05	Welch Two Sample t-test	two.sided
COG0452	-0.000115986	5.94246e-05	0.000175411	-3.04105	0.00890169	13.8406	-0.000197877	-3.40953e-05	Welch Two Sample t-test	two.sided
COG0574	-7.0667e-05	5.58857e-05	0.000126553	-3.59952	0.00272052	14.6401	-0.000112602	-2.87319e-05	Welch Two Sample t-test	two.sided
COG0592	-0.000117307	0.000101684	0.000218991	-3.00429	0.00942086	14.0802	-0.000201009	-3.36052e-05	Welch Two Sample t-test	two.sided
COG1002	-4.62311e-05	1.43945e-05	6.06255e-05	-3.43582	0.00482451	12.1959	-7.54962e-05	-1.6966e-05	Welch Two Sample t-test	two.sided
COG1179	-0.000129345	6.95844e-05	0.00019893	-3.78299	0.0018726	14.6593	-0.00020237	-5.63204e-05	Welch Two Sample t-test	two.sided
COG1466	-9.1024e-05	5.3881e-05	0.000144905	-3.08963	0.00811454	13.7939	-0.000154301	-2.77474e-05	Welch Two Sample t-test	two.sided
COG1898	-0.000113341	4.44523e-05	0.000157793	-3.90004	0.00270951	10.4824	-0.000177692	-4.89894e-05	Welch Two Sample t-test	two.sided
COG1915	-7.40963e-06	7.61958e-07	8.17159e-06	-3.70645	0.00516851	8.69905	-1.19559e-05	-2.86335e-06	Welch Two Sample t-test	two.sided
COG1951	-0.000147669	9.02732e-05	0.000237942	-4.02823	0.00110321	14.9371	-0.000225833	-6.95043e-05	Welch Two Sample t-test	two.sided
COG2608	-3.17194e-05	9.71398e-06	4.14334e-05	-3.06604	0.00799234	14.7034	-5.38088e-05	-9.62991e-06	Welch Two Sample t-test	two.sided
COG2966	-8.64339e-05	3.76667e-05	0.000124101	-3.241	0.00695923	12.1655	-0.000144453	-2.84149e-05	Welch Two Sample t-test	two.sided
COG3601	-1.05373e-05	1.65346e-06	1.21908e-05	-4.29222	0.00199762	9.03097	-1.60879e-05	-4.98666e-06	Welch Two Sample t-test	two.sided
COG3825	-4.4277e-06	3.37938e-07	4.76564e-06	-3.41158	0.00823662	8.61926	-7.38352e-06	-1.47188e-06	Welch Two Sample t-test	two.sided
COG3935	-8.76463e-06	2.72961e-06	1.14942e-05	-3.5927	0.00370776	11.9729	-1.40813e-05	-3.44794e-06	Welch Two Sample t-test	two.sided
COG4506	-3.59905e-05	3.18997e-06	3.91804e-05	-3.55572	0.0067494	8.5013	-5.90941e-05	-1.28868e-05	Welch Two Sample t-test	two.sided
COG4709	-1.61781e-06	1.77489e-07	1.7953e-06	-3.49965	0.00659913	9.11308	-2.66157e-06	-5.7404e-07	Welch Two Sample t-test	two.sided
ENOG4105C5T	0.000168795	0.000375671	0.000206876	3.00695	0.0094061	14.0237	4.84166e-05	0.000289174	Welch Two Sample t-test	two.sided
ENOG4105CJS	-8.99736e-05	5.3261e-05	0.000143235	-2.96133	0.00971108	14.9933	-0.000154736	-2.52115e-05	Welch Two Sample t-test	two.sided
ENOG4105CU5	-7.90822e-05	3.63451e-05	0.000115427	-3.11248	0.00713364	14.9986	-0.000133239	-2.49257e-05	Welch Two Sample t-test	two.sided
ENOG4105CUZ	-0.000126761	6.94645e-05	0.000196225	-3.73674	0.0020702	14.5959	-0.00019924	-5.42812e-05	Welch Two Sample t-test	two.sided
ENOG4105D2I	-9.50238e-06	1.03067e-06	1.0533e-05	-3.58646	0.00546702	9.40652	-1.54567e-05	-3.54801e-06	Welch Two Sample t-test	two.sided
ENOG4105DGP	-6.67842e-05	2.35627e-05	9.03469e-05	-3.20809	0.00649731	13.648	-0.000111541	-2.2027e-05	Welch Two Sample t-test	two.sided
ENOG4105DWK	-7.35538e-05	3.37646e-05	0.000107318	-3.35299	0.00468721	14.1187	-0.000120566	-2.65413e-05	Welch Two Sample t-test	two.sided
ENOG4105EN1	-0.000121467	2.79726e-05	0.000149439	-3.60144	0.00461255	10.3016	-0.000196318	-4.66148e-05	Welch Two Sample t-test	two.sided
ENOG4105EUN	-0.000154067	1.33276e-05	0.000167395	-5.38349	0.000453169	8.937	-0.000218876	-8.92581e-05	Welch Two Sample t-test	two.sided
ENOG4105EWM	-4.35729e-06	4.68788e-07	4.82607e-06	-3.79355	0.00448071	8.75303	-6.96683e-06	-1.74775e-06	Welch Two Sample t-test	two.sided
ENOG4105F15	-3.20114e-06	1.5226e-07	3.3534e-06	-3.88577	0.00438259	8.23743	-5.09136e-06	-1.31092e-06	Welch Two Sample t-test	two.sided
ENOG4105F94	-4.4277e-06	3.37938e-07	4.76564e-06	-3.41158	0.00823662	8.61926	-7.38352e-06	-1.47188e-06	Welch Two Sample t-test	two.sided
ENOG4105GQ3	-1.62002e-05	8.12312e-06	2.43234e-05	-3.29792	0.00516014	14.288	-2.67161e-05	-5.68437e-06	Welch Two Sample t-test	two.sided
ENOG4105GTH	-1.72147e-05	8.43679e-06	2.56515e-05	-3.20433	0.00591682	14.9866	-2.86664e-05	-5.76296e-06	Welch Two Sample t-test	two.sided
ENOG4105GVZ	-2.20125e-05	2.12981e-06	2.41423e-05	-3.82731	0.00324539	10.1486	-3.4802e-05	-9.22288e-06	Welch Two Sample t-test	two.sided
ENOG4105I8Z	-0.000102737	3.30866e-05	0.000135823	-3.20751	0.00694041	12.8792	-0.000172	-3.34739e-05	Welch Two Sample t-test	two.sided
ENOG4105J4X	-1.48807e-05	4.7366e-07	1.53543e-05	-3.75833	0.00546993	8.07051	-2.39972e-05	-5.7642e-06	Welch Two Sample t-test	two.sided
ENOG4105K5W	-0.000261861	3.55563e-05	0.000297418	-3.54583	0.00654484	8.74837	-0.000429658	-9.40646e-05	Welch Two Sample t-test	two.sided
ENOG4105KFN	-2.27353e-05	2.90748e-06	2.56427e-05	-4.32777	0.00203241	8.76703	-3.46675e-05	-1.08031e-05	Welch Two Sample t-test	two.sided
ENOG4105KTU	-1.25708e-05	2.69423e-06	1.5265e-05	-3.50286	0.00603084	9.63335	-2.06084e-05	-4.53318e-06	Welch Two Sample t-test	two.sided
ENOG4105MK8	-0.000164466	7.19845e-05	0.00023645	-2.99834	0.0095472	14.057	-0.000282067	-4.68643e-05	Welch Two Sample t-test	two.sided
ENOG4105MN2	-1.09225e-05	2.33899e-06	1.32615e-05	-3.18286	0.00905749	10.65	-1.85059e-05	-3.33906e-06	Welch Two Sample t-test	two.sided
ENOG4105MT0	-4.32751e-06	1.38522e-06	5.71273e-06	-4.15132	0.00085338	14.9951	-6.54949e-06	-2.10554e-06	Welch Two Sample t-test	two.sided
ENOG4105P1P	-1.38807e-05	2.48079e-06	1.63615e-05	-3.28539	0.00846931	9.76939	-2.33248e-05	-4.43665e-06	Welch Two Sample t-test	two.sided
ENOG4105TBH	-3.40637e-06	5.48079e-07	3.95445e-06	-3.31328	0.00829882	9.58112	-5.71076e-06	-1.10198e-06	Welch Two Sample t-test	two.sided
ENOG4105TZE	-5.35238e-06	3.4495e-07	5.69733e-06	-3.86822	0.0044906	8.24149	-8.52696e-06	-2.17781e-06	Welch Two Sample t-test	two.sided
ENOG4105VN1	-2.75357e-05	4.87765e-06	3.24133e-05	-3.47584	0.00426452	12.6329	-4.47009e-05	-1.03705e-05	Welch Two Sample t-test	two.sided
ENOG4105VWF	-5.32496e-05	6.2748e-06	5.95244e-05	-3.91813	0.00345785	9.08447	-8.39501e-05	-2.25491e-05	Welch Two Sample t-test	two.sided
ENOG4105VZ8	-4.79202e-05	2.06215e-05	6.85417e-05	-3.48724	0.00426506	12.4383	-7.7744e-05	-1.80964e-05	Welch Two Sample t-test	two.sided
ENOG4105X2Y	-3.1559e-05	9.71398e-06	4.1273e-05	-3.04532	0.00834063	14.6922	-5.36879e-05	-9.43019e-06	Welch Two Sample t-test	two.sided
ENOG4105Z8N	-5.75447e-06	8.31526e-07	6.58599e-06	-3.4321	0.0058574	10.6579	-9.45928e-06	-2.04966e-06	Welch Two Sample t-test	two.sided
ENOG4105ZAH	-4.32202e-06	4.18367e-07	4.74038e-06	-3.59	0.00636885	8.53357	-7.0683e-06	-1.57573e-06	Welch Two Sample t-test	two.sided
ENOG41060HH	-9.78747e-06	1.63769e-06	1.14252e-05	-3.66915	0.00443149	9.85275	-1.57431e-05	-3.83183e-06	Welch Two Sample t-test	two.sided
ENOG41061FH	-2.90717e-05	3.06178e-06	3.21335e-05	-3.32758	0.00954491	8.51333	-4.90088e-05	-9.13462e-06	Welch Two Sample t-test	two.sided
ENOG410626M	-1.13563e-05	9.92904e-07	1.23492e-05	-3.41807	0.008424	8.43247	-1.895e-05	-3.76261e-06	Welch Two Sample t-test	two.sided
ENOG41063KY	-3.27239e-06	6.04969e-08	3.33288e-06	-3.38153	0.00951003	8.06276	-5.50094e-06	-1.04383e-06	Welch Two Sample t-test	two.sided
ENOG410652D	-4.62848e-05	1.29839e-05	5.92686e-05	-3.10391	0.00940805	11.6638	-7.88789e-05	-1.36906e-05	Welch Two Sample t-test	two.sided
ENOG41067QP	-2.37555e-05	2.32834e-06	2.60838e-05	-3.3063	0.00819771	9.75261	-3.98196e-05	-7.69127e-06	Welch Two Sample t-test	two.sided
ENOG410685S	-5.61464e-06	6.21216e-07	6.23586e-06	-5.05976	0.000596777	9.39512	-8.10888e-06	-3.12041e-06	Welch Two Sample t-test	two.sided
ENOG4106866	-6.63902e-06	1.5666e-06	8.20562e-06	-3.27905	0.00635144	12.371	-1.10358e-05	-2.24226e-06	Welch Two Sample t-test	two.sided
ENOG41068Z8	-3.02874e-06	1.77656e-07	3.2064e-06	-3.92427	0.00401032	8.37921	-4.79459e-06	-1.2629e-06	Welch Two Sample t-test	two.sided
ENOG4106AHG	-8.68906e-05	7.0861e-06	9.39767e-05	-3.37858	0.00910038	8.33457	-0.000145785	-2.79964e-05	Welch Two Sample t-test	two.sided
ENOG4106E1G	-6.42901e-06	4.84777e-07	6.91378e-06	-3.63618	0.00579439	8.66038	-1.04527e-05	-2.40533e-06	Welch Two Sample t-test	two.sided
ENOG4106Q5J	-1.95145e-05	2.69857e-06	2.22131e-05	-3.2094	0.00833911	10.9729	-3.29015e-05	-6.12756e-06	Welch Two Sample t-test	two.sided
ENOG4106W69	-2.77743e-05	6.4006e-06	3.41749e-05	-3.7411	0.00262259	12.5286	-4.38746e-05	-1.16739e-05	Welch Two Sample t-test	two.sided
ENOG41077R9	-5.85292e-07	0	5.85292e-07	-3.44225	0.00879467	8	-9.77386e-07	-1.93197e-07	Welch Two Sample t-test	two.sided
ENOG4107AMB	-6.30298e-05	4.54655e-06	6.75763e-05	-3.55047	0.00695832	8.38291	-0.000103644	-2.24156e-05	Welch Two Sample t-test	two.sided
ENOG4107IT5	-5.48936e-06	5.08264e-07	5.99762e-06	-4.09631	0.00298821	8.566	-8.54439e-06	-2.43433e-06	Welch Two Sample t-test	two.sided
ENOG4107QW4	-0.0001029	4.16353e-05	0.000144535	-3.57276	0.00348387	12.7978	-0.000165222	-4.05786e-05	Welch Two Sample t-test	two.sided
ENOG4107SG5	-4.2135e-06	6.68975e-07	4.88248e-06	-3.25465	0.00880362	9.86564	-7.1034e-06	-1.3236e-06	Welch Two Sample t-test	two.sided
ENOG4107SXY	-7.22043e-06	4.40106e-07	7.66053e-06	-3.81499	0.00470052	8.38159	-1.15505e-05	-2.89032e-06	Welch Two Sample t-test	two.sided
ENOG4107TYD	-2.39937e-05	1.16013e-05	3.5595e-05	-3.21404	0.00676604	13.0268	-4.01181e-05	-7.8693e-06	Welch Two Sample t-test	two.sided
ENOG4107ZHJ	-3.89957e-06	1.01655e-06	4.91613e-06	-3.02367	0.00971307	13.0966	-6.68368e-06	-1.11547e-06	Welch Two Sample t-test	two.sided
ENOG41080XV	-7.08854e-06	1.0012e-06	8.08974e-06	-4.08785	0.00204821	10.3205	-1.0936e-05	-3.24103e-06	Welch Two Sample t-test	two.sided
ENOG41081YU	-6.71223e-06	6.15662e-07	7.32789e-06	-6.05659	0.000178974	9.1206	-9.21423e-06	-4.21023e-06	Welch Two Sample t-test	two.sided
ENOG41084TS	-1.26709e-05	1.43156e-06	1.41024e-05	-3.86028	0.00423333	8.55327	-2.01556e-05	-5.18608e-06	Welch Two Sample t-test	two.sided
ENOG41086WV	-4.04655e-06	7.45969e-07	4.79251e-06	-3.43219	0.00615448	10.2928	-6.66342e-06	-1.42967e-06	Welch Two Sample t-test	two.sided
ENOG4108JEA	-6.99008e-06	7.61958e-07	7.75204e-06	-3.51571	0.00690737	8.707	-1.1511e-05	-2.46918e-06	Welch Two Sample t-test	two.sided
ENOG4108KET	-6.23271e-05	1.93173e-05	8.16444e-05	-3.11706	0.0082138	12.9398	-0.000105545	-1.91091e-05	Welch Two Sample t-test	two.sided
ENOG4108KYG	-8.55888e-05	1.59024e-05	0.000101491	-3.23287	0.00908449	9.90641	-0.000144653	-2.65242e-05	Welch Two Sample t-test	two.sided
ENOG4108NIY	-4.55268e-05	9.6552e-06	5.5182e-05	-3.60335	0.00458465	10.32	-7.35605e-05	-1.74931e-05	Welch Two Sample t-test	two.sided
ENOG4108RGB	-3.37348e-06	2.44508e-07	3.61799e-06	-3.45562	0.00737218	8.8682	-5.58688e-06	-1.16008e-06	Welch Two Sample t-test	two.sided
ENOG4108SAX	-8.29296e-06	1.41829e-06	9.71125e-06	-3.4428	0.00770768	8.72455	-1.37684e-05	-2.81757e-06	Welch Two Sample t-test	two.sided
ENOG4108URP	-0.00011284	3.44058e-05	0.000147246	-3.75891	0.00383334	9.8437	-0.000179871	-4.58084e-05	Welch Two Sample t-test	two.sided
ENOG4108VIH	-5.21914e-06	8.03095e-07	6.02223e-06	-4.6609	0.000708928	10.9047	-7.68637e-06	-2.75191e-06	Welch Two Sample t-test	two.sided
ENOG4108Z7W	-1.53073e-05	1.37718e-06	1.66844e-05	-3.79	0.00438325	8.88568	-2.44618e-05	-6.15278e-06	Welch Two Sample t-test	two.sided
ENOG4108ZF3	-3.91755e-05	7.04067e-06	4.62162e-05	-3.34706	0.00851807	9.0342	-6.56376e-05	-1.27135e-05	Welch Two Sample t-test	two.sided
ENOG41090F9	-3.11279e-06	8.12477e-07	3.92526e-06	-3.27204	0.00711144	11.4025	-5.19767e-06	-1.02791e-06	Welch Two Sample t-test	two.sided
ENOG410XNQB	-0.000121467	2.79726e-05	0.000149439	-3.60144	0.00461255	10.3016	-0.000196318	-4.66148e-05	Welch Two Sample t-test	two.sided
ENOG410XP28	-0.000102737	3.30866e-05	0.000135823	-3.20751	0.00694041	12.8792	-0.000172	-3.34739e-05	Welch Two Sample t-test	two.sided
ENOG410XP7Y	-5.09892e-05	1.59492e-05	6.69384e-05	-3.48147	0.00471437	11.6744	-8.29988e-05	-1.89796e-05	Welch Two Sample t-test	two.sided
ENOG410XPFY	-9.50238e-06	1.03067e-06	1.0533e-05	-3.58646	0.00546702	9.40652	-1.54567e-05	-3.54801e-06	Welch Two Sample t-test	two.sided
ENOG410XPXG	-6.67842e-05	2.35627e-05	9.03469e-05	-3.20809	0.00649731	13.648	-0.000111541	-2.2027e-05	Welch Two Sample t-test	two.sided
ENOG410XQB1	-4.63059e-05	1.30217e-05	5.93276e-05	-3.10722	0.00935743	11.6564	-7.88824e-05	-1.37293e-05	Welch Two Sample t-test	two.sided
ENOG410XUAX	-2.37555e-05	2.32834e-06	2.60838e-05	-3.3063	0.00819771	9.75261	-3.98196e-05	-7.69127e-06	Welch Two Sample t-test	two.sided
ENOG410XUNC	-6.63902e-06	1.5666e-06	8.20562e-06	-3.27905	0.00635144	12.371	-1.10358e-05	-2.24226e-06	Welch Two Sample t-test	two.sided
ENOG410XVF3	-5.61464e-06	6.21216e-07	6.23586e-06	-5.05976	0.000596777	9.39512	-8.10888e-06	-3.12041e-06	Welch Two Sample t-test	two.sided
ENOG410XVI8	-3.02874e-06	1.77656e-07	3.2064e-06	-3.92427	0.00401032	8.37921	-4.79459e-06	-1.2629e-06	Welch Two Sample t-test	two.sided
ENOG410XVM8	-6.42901e-06	4.84777e-07	6.91378e-06	-3.63618	0.00579439	8.66038	-1.04527e-05	-2.40533e-06	Welch Two Sample t-test	two.sided
ENOG410Y0CM	-8.68906e-05	7.0861e-06	9.39767e-05	-3.37858	0.00910038	8.33457	-0.000145785	-2.79964e-05	Welch Two Sample t-test	two.sided
ENOG410YHZZ	-1.95145e-05	2.69857e-06	2.22131e-05	-3.2094	0.00833911	10.9729	-3.29015e-05	-6.12756e-06	Welch Two Sample t-test	two.sided
ENOG410YIHX	-6.23271e-05	1.93173e-05	8.16444e-05	-3.11706	0.0082138	12.9398	-0.000105545	-1.91091e-05	Welch Two Sample t-test	two.sided
ENOG410YQVK	-2.77743e-05	6.4006e-06	3.41749e-05	-3.7411	0.00262259	12.5286	-4.38746e-05	-1.16739e-05	Welch Two Sample t-test	two.sided
ENOG410Z4S6	-5.85292e-07	0	5.85292e-07	-3.44225	0.00879467	8	-9.77386e-07	-1.93197e-07	Welch Two Sample t-test	two.sided
ENOG410ZXQY	-1.26709e-05	1.43156e-06	1.41024e-05	-3.86028	0.00423333	8.55327	-2.01556e-05	-5.18608e-06	Welch Two Sample t-test	two.sided
ENOG4110816	-8.55888e-05	1.59024e-05	0.000101491	-3.23287	0.00908449	9.90641	-0.000144653	-2.65242e-05	Welch Two Sample t-test	two.sided
ENOG41108K1	-4.55268e-05	9.6552e-06	5.5182e-05	-3.60335	0.00458465	10.32	-7.35605e-05	-1.74931e-05	Welch Two Sample t-test	two.sided
ENOG4111J0I	-5.21914e-06	8.03095e-07	6.02223e-06	-4.6609	0.000708928	10.9047	-7.68637e-06	-2.75191e-06	Welch Two Sample t-test	two.sided
ENOG4111NW5	-1.53073e-05	1.37718e-06	1.66844e-05	-3.79	0.00438325	8.88568	-2.44618e-05	-6.15278e-06	Welch Two Sample t-test	two.sided
ENOG4111PTC	-3.11279e-06	8.12477e-07	3.92526e-06	-3.27204	0.00711144	11.4025	-5.19767e-06	-1.02791e-06	Welch Two Sample t-test	two.sided
ENOG4111QSP	-1.48807e-05	4.7366e-07	1.53543e-05	-3.75833	0.00546993	8.07051	-2.39972e-05	-5.7642e-06	Welch Two Sample t-test	two.sided
ENOG4111SAS	-2.20125e-05	2.12981e-06	2.41423e-05	-3.82731	0.00324539	10.1486	-3.4802e-05	-9.22288e-06	Welch Two Sample t-test	two.sided
ENOG4111TQ2	-0.000261861	3.55563e-05	0.000297418	-3.54583	0.00654484	8.74837	-0.000429658	-9.40646e-05	Welch Two Sample t-test	two.sided
ENOG4111V54	-1.09225e-05	2.33899e-06	1.32615e-05	-3.18286	0.00905749	10.65	-1.85059e-05	-3.33906e-06	Welch Two Sample t-test	two.sided
ENOG4111VH5	-0.000164466	7.19845e-05	0.00023645	-2.99834	0.0095472	14.057	-0.000282067	-4.68643e-05	Welch Two Sample t-test	two.sided
ENOG4111VHI	-4.32751e-06	1.38522e-06	5.71273e-06	-4.15132	0.00085338	14.9951	-6.54949e-06	-2.10554e-06	Welch Two Sample t-test	two.sided
ENOG41120E9	-3.45386e-06	5.48079e-07	4.00193e-06	-3.4131	0.00698515	9.63554	-5.72021e-06	-1.1875e-06	Welch Two Sample t-test	two.sided
ENOG41121KK	-1.13563e-05	9.92904e-07	1.23492e-05	-3.41807	0.008424	8.43247	-1.895e-05	-3.76261e-06	Welch Two Sample t-test	two.sided
ENOG41122FG	-9.78747e-06	1.63769e-06	1.14252e-05	-3.66915	0.00443149	9.85275	-1.57431e-05	-3.83183e-06	Welch Two Sample t-test	two.sided
ENOG41122P2	-3.27239e-06	6.04969e-08	3.33288e-06	-3.38153	0.00951003	8.06276	-5.50094e-06	-1.04383e-06	Welch Two Sample t-test	two.sided
ENOG411230X	-4.32202e-06	4.18367e-07	4.74038e-06	-3.59	0.00636885	8.53357	-7.0683e-06	-1.57573e-06	Welch Two Sample t-test	two.sided
ENOG41127MM	-5.75447e-06	8.31526e-07	6.58599e-06	-3.4321	0.0058574	10.6579	-9.45928e-06	-2.04966e-06	Welch Two Sample t-test	two.sided
ENOG4112AHB	-2.90717e-05	3.06178e-06	3.21335e-05	-3.32758	0.00954491	8.51333	-4.90088e-05	-9.13462e-06	Welch Two Sample t-test	two.sided

## Sheet: Table S7
Table S7. Differential Pfam accessions in SMHN (-) or SMHN (+) subjects.
pfam	estimate	estimate1	estimate2	statistic	p.value	parameter	conf.low	conf.high	method	alternative
PF01055	-0.000345709	0.000296695	0.000642404	-3.55465	0.00349115	13.087	-0.000555675	-0.000135743	Welch Two Sample t-test	two.sided
PF01948	-0.000109952	9.67967e-05	0.000206748	-3.10698	0.0095059	11.4945	-0.000187434	-3.24686e-05	Welch Two Sample t-test	two.sided
PF02449	-0.000136712	8.80994e-05	0.000224812	-2.99242	0.00938586	14.5109	-0.000234377	-3.90477e-05	Welch Two Sample t-test	two.sided
PF02748	-0.000121807	9.56242e-05	0.000217432	-3.24341	0.00636803	13.0722	-0.000202895	-4.07196e-05	Welch Two Sample t-test	two.sided
PF04014	-0.000128032	8.60927e-05	0.000214125	-3.15269	0.00729928	13.5527	-0.000215403	-4.06609e-05	Welch Two Sample t-test	two.sided
PF04986	-6.44416e-05	3.24647e-05	9.69063e-05	-3.34843	0.00480074	13.9476	-0.000105733	-2.31499e-05	Welch Two Sample t-test	two.sided
PF06560	-1.54024e-05	4.67121e-06	2.00736e-05	-3.20894	0.00833273	10.9874	-2.59683e-05	-4.83654e-06	Welch Two Sample t-test	two.sided
PF07550	-3.0444e-06	5.50477e-07	3.59488e-06	-4.11048	0.00215106	9.90635	-4.69677e-06	-1.39203e-06	Welch Two Sample t-test	two.sided
PF08668	-1.18248e-05	6.4788e-06	1.83036e-05	-3.05187	0.00864304	13.9574	-2.01375e-05	-3.51224e-06	Welch Two Sample t-test	two.sided
PF08747	-1.7083e-05	6.68679e-06	2.37698e-05	-3.28021	0.00691078	11.5297	-2.84816e-05	-5.68442e-06	Welch Two Sample t-test	two.sided
PF09359	-2.65071e-05	7.08604e-06	3.35932e-05	-3.38041	0.00474586	13.3821	-4.33984e-05	-9.61586e-06	Welch Two Sample t-test	two.sided
PF09818	-1.7155e-05	4.72678e-06	2.18817e-05	-3.1488	0.00889744	11.3934	-2.90958e-05	-5.21412e-06	Welch Two Sample t-test	two.sided
PF09825	-2.94876e-06	4.49936e-07	3.3987e-06	-3.42549	0.00639485	10.1007	-4.86422e-06	-1.0333e-06	Welch Two Sample t-test	two.sided
PF09837	-2.65113e-06	2.52374e-07	2.90351e-06	-3.66733	0.00559284	8.60028	-4.29812e-06	-1.00415e-06	Welch Two Sample t-test	two.sided
PF09907	-4.97032e-05	1.59957e-05	6.56989e-05	-3.23937	0.00904201	9.85774	-8.39576e-05	-1.54488e-05	Welch Two Sample t-test	two.sided
PF11368	-1.01742e-05	1.90082e-06	1.2075e-05	-3.8561	0.00298108	10.3578	-1.60257e-05	-4.32275e-06	Welch Two Sample t-test	two.sided
PF12650	-5.73726e-05	1.79317e-05	7.53043e-05	-3.23321	0.00639956	13.2418	-9.56368e-05	-1.91084e-05	Welch Two Sample t-test	two.sided
PF12673	-3.9944e-05	1.57305e-05	5.56744e-05	-2.97375	0.00946537	14.9997	-6.85741e-05	-1.13139e-05	Welch Two Sample t-test	two.sided
PF12796	-5.86718e-05	4.3581e-05	0.000102253	-2.9826	0.00975427	14.2101	-0.000100804	-1.65394e-05	Welch Two Sample t-test	two.sided
PF12950	-3.77799e-05	2.68022e-06	4.04601e-05	-4.57083	0.00156385	8.49075	-5.66499e-05	-1.89098e-05	Welch Two Sample t-test	two.sided
PF12952	-9.90848e-06	9.53658e-07	1.08621e-05	-3.55124	0.00664238	8.62279	-1.62626e-05	-3.55439e-06	Welch Two Sample t-test	two.sided
PF12962	-2.06426e-05	4.57324e-06	2.52158e-05	-4.03478	0.00125546	13.8456	-3.16272e-05	-9.65802e-06	Welch Two Sample t-test	two.sided
PF12993	-1.6415e-05	3.87693e-06	2.02919e-05	-3.12896	0.00778776	13.318	-2.77212e-05	-5.10883e-06	Welch Two Sample t-test	two.sided
PF13021	-1.6535e-06	2.17635e-07	1.87114e-06	-3.22283	0.00951148	9.68123	-2.80179e-06	-5.05213e-07	Welch Two Sample t-test	two.sided
PF13199	-2.46341e-05	6.89556e-06	3.15296e-05	-3.09205	0.00788477	14.1291	-4.17067e-05	-7.56141e-06	Welch Two Sample t-test	two.sided
PF13490	-4.21074e-05	1.7876e-05	5.99833e-05	-3.09687	0.00772543	14.2838	-7.12152e-05	-1.29995e-05	Welch Two Sample t-test	two.sided
PF13802	-0.000178587	0.000113553	0.00029214	-4.01866	0.00222996	10.4678	-0.000277007	-8.01662e-05	Welch Two Sample t-test	two.sided
PF14078	-1.26664e-05	3.52637e-06	1.61928e-05	-3.56002	0.00333114	13.4241	-2.03284e-05	-5.00452e-06	Welch Two Sample t-test	two.sided
PF14094	-4.30903e-06	6.52433e-07	4.96146e-06	-4.36685	0.00143694	9.90841	-6.51043e-06	-2.10763e-06	Welch Two Sample t-test	two.sided
PF14200	-0.000133075	1.40119e-05	0.000147087	-3.3116	0.00979463	8.50628	-0.00022479	-4.13607e-05	Welch Two Sample t-test	two.sided
PF15421	-1.43251e-05	1.99268e-06	1.63178e-05	-3.36083	0.00882486	8.67689	-2.40222e-05	-4.62793e-06	Welch Two Sample t-test	two.sided
PF15714	-5.52088e-05	1.71814e-05	7.23902e-05	-3.15013	0.00739771	13.4461	-9.29439e-05	-1.74737e-05	Welch Two Sample t-test	two.sided
PF16117	-2.86404e-06	2.7847e-07	3.14251e-06	-3.45817	0.00628453	9.84446	-4.71334e-06	-1.01475e-06	Welch Two Sample t-test	two.sided
PF16316	-3.45813e-05	1.08184e-05	4.53997e-05	-3.43987	0.0043938	12.9976	-5.63e-05	-1.28625e-05	Welch Two Sample t-test	two.sided
PF16387	-8.20249e-05	1.49404e-05	9.69653e-05	-3.17844	0.00930636	10.4785	-0.000139172	-2.4878e-05	Welch Two Sample t-test	two.sided
PF16435	-2.70872e-06	1.7012e-07	2.87884e-06	-4.32952	0.00178306	9.26097	-4.11796e-06	-1.29948e-06	Welch Two Sample t-test	two.sided
PF16861	-1.33617e-06	1.36237e-07	1.47241e-06	-3.52406	0.00618745	9.26523	-2.19015e-06	-4.82186e-07	Welch Two Sample t-test	two.sided
